# Supplementary material for: Lack of genetic differentiation in yellowfin tuna has conservation implications in the Eastern Pacific Ocean
Source: PLoS One. 2022 Aug 30;17(8):e0272713. doi: 10.1371/journal.pone.0272713 (PMC9426925; doi:10.1371/journal.pone.0272713)
Supplement: S1 File — (XLSX) [file pone.0272713.s006.xlsx]

## Sheet: metadata
				Diversity Arrays Technology Pty Ltd
				Building 3, Level D, University of Canberra Bruce, ACT 2617, Australia
				http://www.diversityarrays.com/
	Metadata info for order(s): DTu18-3379
	Order number: DTu18-3379
	Client name [email]: Miss Laia Muñoz [laiajulianamu@gmail.com]
	Order date and time: 2018-03-06 04:36:41
	Product ordered: Tuna DArTseq (1.0)
	Sequenced on: HiSeq 2500 at: 2018-05-04 21:45:56
	Blast alignment parameters:
	E-value: 5e-7
	Min sequnence % identity: 80
	Aligned to the following blast databases:
	NCBI database: Bacterias_NCBI
	Data files in the report
	File name: Report_DTu18-3379_SNP_2.csv
	File type: SNP
	File description: SNP 2 Rows Format: Each allele scored in a binary fashion ("1"=Presence and "0"=Absence). Heterozygotes are therefore scored as 1/1 (presence for both alleles/both rows)
	SNP single row export file
	file name: Report_DTu18-3379_SNP_singlerow_2.csv
	file type: mapping
	description: SNP 1 Row Mapping Format: "0" = Reference allele homozygote, "1" = SNP allele homozygote, "2"= heterozygote and "-" = double null/null allele homozygote (absence of fragment with SNP in genomic representation)
	Metadata columns in the file:
	AlleleID		Unique identifier for the sequence in which the SNP marker occurs
	AlleleSequence		In 1 row format: the sequence of the Reference allele. In 2 rows format: the sequence of the Reference allele is in the Ref row, the sequence of the SNP allele in the SNP row
	AvgCountRef		The sum of the tag read counts for all samples, divided by the number of samples with non-zero tag read counts, for the Reference allele row
	AvgCountSnp		The sum of the tag read counts for all samples, divided by the number of samples with non-zero tag read counts, for the SNP allele row
	AvgPIC		The average of the polymorphism information content (PIC) of the Reference and SNP allele rows
	CallRate		The proportion of samples for which the genotype call is either "1" or "0", rather than "-"
	FreqHets		The proportion of samples which score as heterozygous.
	FreqHomRef		The proportion of samples which score as homozygous for the Reference allele
	FreqHomSnp		The proportion of samples which score as homozygous for the SNP allele
	OneRatioRef		The proportion of samples for which the genotype score is "1", in the Reference allele row
	OneRatioSnp		The proportion of samples for which the genotype score is "1", in the SNP allele row
	PICRef		The polymorphism information content (PIC) for the Reference allele row
	PICSnp		The polymorphism information content (PIC) for the SNP allele row
	RepAvg		The proportion of technical replicate assay pairs for which the marker score is consistent
	SNP		In 2 rows format: this column is blank in the Reference row, and contains the base position and base variant details in the SNP row. In 1 row format: contains the base position and base variant details
	SnpPosition		The position (zero indexed) in the sequence tag at which the defined SNP variant base occurs
	TrimmedSequence		Same as the full sequence, but with removed adapters in short marker tags
	Blast columns (each column starting with is):
	AlnCnt_		Total count of aligning markers / tags with selection criteria described below
	AlnEvalue_		E value of the best alignment to an existing model genome
	ChromPos_		Position(s) on contig(s) with the best alignment of marker / tag to an existing model genome
	Chrom_		Contig(s) with the best alignment of marker / tag to an existing model genome
	Header rows:
	1		Order number where sample belongs to - important for multi-orders reports
	2		DArT plate barcode
	3		client plate barcode
	4		well row position
	5		well column position
	6		sample comments
	7		genotype name
	List of not reported samples [OrderNumber PlateID Row Col SampleName]
	DTu18-3379 1 E 1 STR-8-2015
	DTu18-3379 1 G 10 STR-7-2016
	DTu18-3379 1 H 10 STR-8-2016
	DTu18-3379 1 H 11 STR-36-2016
	DTu18-3379 3 G 2 STC-33-2016
	DTu18-3379 3 H 2 STC-53-2016
	File name: Report_DTu18-3379_SilicoDArT_1.csv
	File type: SilicoDArT
	File description: SilicoDArT Format: SilicoDArTs are scored in a binary fashion, representing genetically "dominant" markers, with "1"=Presence and "0"=Absence of a restriction fragment with the marker sequence in genomic representation of the sample. "-" represents calls with non-zero counts, but too low counts to score confidently as "1" (often representing heterozygotes)
	Metadata columns in the file:
	AlleleSequence		The sequence of the tag which is present in samples with genotype score "1"
	AvgReadDepth		The sum of the tag read counts for all samples, divided by the number of samples with non-zero tag read counts.
	CallRate		The proportion of samples for which the genotype call is either "1" or "0", rather than "-"
	CloneID		Unique identifier of the sequence tag
	OneRatio		The proportion of samples for which the genotype score is "1"
	PIC		Polymorphism Information Content
	Qpmr		The average of the normalized non-zero tag read counts divided by the standard deviation of the normalized non-zero tag read counts (If standard deviation is zero or near zero, the Qpmr value will be 100).
	Reproducibility		The proportion of technical replicate assay pairs for which the marker score is consistent
	StDevReadDepth		The standard deviation of the number of tag reads for all samples with non-zero tag read counts
	TrimmedSequence		Same as the full sequence, but with removed adapters in short marker tags
	Blast columns (each column starting with is):
	AlnCnt_		Total count of aligning markers / tags with selection criteria described below
	AlnEvalue_		E value of the best alignment to an existing model genome
	ChromPos_		Position(s) on contig(s) with the best alignment of marker / tag to an existing model genome
	Chrom_		Contig(s) with the best alignment of marker / tag to an existing model genome
	Header rows:
	1		Order number where sample belongs to - important for multi-orders reports
	2		DArT plate barcode
	3		client plate barcode
	4		well row position
	5		well column position
	6		sample comments
	7		genotype name
	List of not reported samples [OrderNumber PlateID Row Col SampleName]
	DTu18-3379 1 E 1 STR-8-2015
	DTu18-3379 1 G 10 STR-7-2016
	DTu18-3379 1 H 10 STR-8-2016
	DTu18-3379 1 H 11 STR-36-2016
	DTu18-3379 3 G 2 STC-33-2016
	DTu18-3379 3 H 2 STC-53-2016
